# Supplementary material for: Genomic Properties and Temporal Analysis of the Interaction of an Invasive Escherichia albertii With Epithelial Cells
Source: Front Cell Infect Microbiol. 2020 Dec 16;10:571088. doi: 10.3389/fcimb.2020.571088 (PMC7772469; doi:10.3389/fcimb.2020.571088)
Supplement: Supplementary Table 1 — Amino acid sequence identity among the TccP, TccP2, and TccP3 proteins of 1551-2 E. albertii and E. coli strains. [file Table_1.xlsx]

## Sheet: Sheet1
TABLE S1. Amino-acid sequence identities bewtween the TccP, TccP2, and TccP3 proteins from E. albertii 1551-2 and EPEC and EHEC strains.
TccP type	Strainsa	No. of amino acids	whole proteinb,c									N-terminal region (56 aa)b,c									Central region (31 aa [TccP2 and TccP3] or 24 aa [TccP])b,c									proline-rich repeat (PRR1; 47 aa)b,c
			TccP3 (E. albertii)	TccP (E. coli)		TccP2 (E. coli)						TccP3 (E. albertii)	TccP (E. coli)		TccP2 (E. coli)						TccP3 (E. albertii)	TccP (E. coli)		TccP2 (E. coli)						TccP3 (E. albertii)	TccP (E. coli)		TccP2 (E. coli)
			1551-2	Sakai	ICC199	EC408/02	EC459/01	3632-2	B171	11368		1551-2	Sakai	ICC199	EC408/02	EC459/01	3632-2	B171	11368		1551-2	Sakai	ICC199	EC408/02	EC459/01	3632-2	B171	11368		1551-2	Sakai	ICC199	EC408/02	EC459/01	3632-2	B171	11368
TccP3	1551-2	156
TccP	Sakai	337	0.54									0.54									-									0.6
			(84/148)									(30/56)																		(28/47)
	ICC199	290	0.55	0.94								0.57	1								-	1								0.62	0.94
			(85/154)	(272/288)								(32/56)	(56/56)									(24/24)								(29/47)	(44/47)
TccP2	EC408/02	203	0.53	0.68	0.51							0.52	0.52	0.52							0.29	-	-							62%%	0.87	0.91
			(82/155)	(136/194)	(149/203)							(29/56)	(29/56)	(29/56)							(9/31)									(29/47)	(41/47)	(43/47)
	EC459/01	344	0.51	0.82	0.67	0.88						0.45	0.52	0.52	0.84						0.32	-	-	0.74						62%%	87%%	0.91	0.96
			(71/155)	(283/337)	(230/290)	(176/201)						(25/56)	(29/56)	(29/56)	(47/56)						(10/31)			(23/31)						(29/47)	(41/47)	(43/47)	(45/47)
	3632-2	344	0.52	0.81	0.76	0.93	0.95					0.5	0.52	0.52	0.95	0.86					0.29	-	-	0.77	0.97					62%%	87%%	0.91	1	0.96
			(81/155)	(279/337)	(223/288)	(187/201)	(328/344)					(28/56)	(29/56)	(29/56)	(53/56)	(48/56)					(9/31)			(24/31)	(30/31)					(29/47)	(41/47)	(43/47)	(47/47)	(45/47)
	B171	297	0.5	0.72	0.78	0.89	0.97	0.94				0.45	0.5	0.52	0.84	0.98	0.86				0.32	-	-	0.74	1	0.97				60%%	0.85	0.89	0.98	0.98	0.96
			(78/155)	(241/337)	(233/290)	(178/201)	(289/297)	(277/295)				(25/56)	(28/56)	(29/56)	(47/56)	(55/56)	(48/56)				(10/31)			(23/31)	(31/31)	(30/31)				(28/47)	(40/47)	(42/47)	(46/47)	(46/47)	(45/47)
	11368	250	0.54	0.73	0.66	0.95	0.94	0.96	0.93			0.52	0.52	0.52	0.96	0.88	0.98	0.88			0.29	-	-	0.77	0.97	1	0.97			64%%	0.89	0.94	0.98	0.98	0.98	0.96
			(83/155)	(181/241)	(191/250)	(193/203)	(229/244)	(239/248)	(230/248)			(29/56)	(29/56)	(29/56)	(54/56)	(49/56)	(55/56)	(49/56)			(9/31)			(24/31)	(30/31)	(31/31)	(30/31)			(30/47)	(42/47)	(44/47)	(46/47)	(46/47)	(46/47)	(45/47)
aStrains: 1551-2 (E. albertii EAOg7:H-), Sakai (EHEC O157:H7), ICC199 (EPEC O119:H6), EC408/02 (EPEC O115:K+), EC459/01 (EPEC O26:K60), 3632-1 (EPEC ONT:H19), B171 (EPEC O111:H-), and 11368 (EHEC O26:H11).
bThe numbers in brackets are the numbers of identical amino acid residues/alignment length.
cHigh sequence identities (>80%) are indicated in red.
